# Supplementary material for: The opportunity of using durum wheat landraces to tolerate drought stress: screening morpho-physiological components
Source: AoB Plants. 2023 May 5;15(3):plad022. doi: 10.1093/aobpla/plad022 (PMC10205476; doi:10.1093/aobpla/plad022)
Supplement: plad022_suppl_Supplementary_Data [file plad022_suppl_supplementary_data.xlsx]

## Sheet: Data
Genotypes	Treatements	RWC (%)	APL (cm)	EC (%)	ψh (bars)	LA (cm2)	H2O2(nmol/gFM)	PC (mg/gMF)	SSC (mg/gMF)	F0	Fv	Fm	Fv/m	Fv/0	LT°(°C)	CI	DM (%)	MDA(nmol/gMF)	PhC(mg AGE/g de MF)	(GPX) 1 (mmole/min/mg prtéines)	(GPX) 2 (mmole/min/ mg protéines)	(CAT) 1 (mmole/min/mg protéines)	(CAT) 2 (mmole/min/mg protéines)
Mahmoudi	100% FC	95.0382	37	20.0653	-5.25	11.99	0.0473077	0.151979	0.00302273	215	1107	1322	0.837368	5.14884	20.5	32.726	33.352	0.0174	0.121	0.044	0.013	0.007	0.006
Mahmoudi	100% FC	95.1865	37.5	23.1546	-5	10.95	0.0473077	0.149604	0.00302273	235	1075	1310	0.820611	4.57447	22.4	32.8	33.286	0.0174	0.138	0.041	0.035	0.006	0.005
Mahmoudi	100% FC	93.9308	36	23.9344	-5.75	10.45	0.0407692	0.0775726	0.00511364	245	1054	1299	0.811393	4.30204	21.3	32.9	32.647	0.0174	0.115	0.045	0.031	0.006	0.005
Mahmoudi	100% FC						0.0388462		0.00151136	202	1118	1320	0.84697	5.53465
Mahmoudi	100% FC						0.0423077		0.00527273	234	1086	1320	0.822727	4.64103
Jneh Khotifa	100% FC	94.4381	39	15.7846	-9.125	14.98	0.0557692	0.261214	0.00755682	246	1041	1287	0.808858	4.23171	22.7	41.3	37.527	0.071	0.113	0.025	0.029	0.001	0.001
Jneh Khotifa	100% FC	83.3173	40	16.9598	-9.75	16.12	0.0542308	0.265963	0.00755682	245	1044	1289	0.80993	4.26122	23.4	41.5	36.381	0.071	0.123	0.032	0.046	0.003	0.001
Jneh Khotifa	100% FC	97.5768	43	16.1693	-9.75	17.48	0.0542308	0.395778	0.00776136	240	1005	1245	0.807229	4.1875	24.2	41.2	35.683	0.07	0.112	0.034	0.034	0.01	0.001
Jneh Khotifa	100% FC						0.0530769		0.00778409	214	1074	1288	0.833851	5.01869
Jneh Khotifa	100% FC						0.0496154		0.00673864	198	1086	1284	0.845794	5.48485
Swabaa Aljiya	100% FC	98.4501	43	18.5246	-10.125	13.95	0.0392308	0.425858	0.0141818	301	950	1251	0.759392	3.15615	23.1	40.5	32.199	0.054	0.144	0.037	0.029	0.01	0.009
Swabaa Aljiya	100% FC	98.6867	43.5	16.5855	-10.125	14.8	0.03	0.4219	0.0141818	245	1011	1256	0.804936	4.12653	24.2	41	32.59	0.042	0.154	0.046	0.032	0.009	0.004
Swabaa Aljiya	100% FC	96.3054	42.5	17.7015	-10.125	15.6	0.0296154	0.596834	0.016625	210	1056	1266	0.834123	5.02857	22.4	42.8	33.203	0.056	0.156	0.38	0.017	0.009	0.004
Swabaa Aljiya	100% FC						0.0373077		0.0160227	240	1013	1253	0.80846	4.22083
Swabaa Aljiya	100% FC						0.03		0.0160227	201	1049	1250	0.8392	5.21891
Chili	100% FC	94.9805	51	18.1481	-12.5	16.52	0.0480769	0.511346	0.0438295	199	1102	1301	0.847041	5.53769	20.1	36.2	30.803	0.0176	0.209	0.047	0.004	0.006	0.007
Chili	100% FC	95.771	52.5	15.4753	-13.125	17.34	0.0480769	0.660158	0.0423182	301	1023	1324	0.772659	3.39867	22	38.2	29.976	0.0176	0.29	0.038	0.03	0.009	0.006
Chili	100% FC	84.2676	52	15.1383	-13.25	17.45	0.0473077	0.788391	0.0392955	222	1100	1322	0.832073	4.95495	22.5	34.8	28.471	0.0177	0.245	0.05	0.069	0.005	0.005
Chili	100% FC						0.0476923		0.0423182	222	1078	1300	0.829231	4.85586
Chili	100% FC						0.0384615		0.0317386	223	1073	1296	0.827932	4.81166
Karim	100% FC	83.341	36	11.6667	-8.225	12.33	0.0662308	0.509763	0.00906818	304	906	1210	0.74876	2.98026	20.7	35.1	26.508	0.039	0.343	0.076	0.079	0.015	0.019
Karim	100% FC	95.576	36	8.45144	-8.125	12.93	0.0662308	0.136939	0.00906818	288	902	1190	0.757983	3.13194	24.1	36.8	31.366	0.04	0.306	0.063	0.064	0.013	0.018
Karim	100% FC	83.0976	35	10.604	-8	12	0.0611538	0.13219	0.0120909	279	919	1198	0.767112	3.29391	23.9	38.4	30.69	0.031	0.321	0.06	0.06	0.01	0.016
Karim	100% FC						0.0669231		0.0105795	245	942	1187	0.793597	3.8449
Karim	100% FC						0.0661538		0.0125341	303	942	1245	0.756627	3.10891
Aouija	100% FC	98.1338	49	15.9259	-11.125	20.66	0.0430769	0.594459	0.0357955	222	988	1210	0.816529	4.45045	20.1	45.1	30.53	0.011	0.143	0.084	0.075	0.003	0.002
Aouija	100% FC	94.8919	50.5	11.723	-10.2	18.91	0.0407692	0.385488	0.0392955	203	1016	1219	0.83347	5.00493	22.9	46.9	31.172	0.015	0.134	0.087	0.07	0.003	0.005
Aouija	100% FC	97.6101	48.5	11.0355	-11	18.61	0.0426923	0.38628	0.0317386	187	1046	1233	0.848337	5.59358	22.5	43.9	30.82	0.019	0.155	0.08	0.08	0.004	0.002
Aouija	100% FC						0.0426923		0.0317386	222	1007	1229	0.819365	4.53604
Aouija	100% FC						0.0445385		0.0360227	219	1003	1222	0.820786	4.57991
Biskri	100% FC	83.2677	37	14.7321	-8.125	14.25	0.0988462	0.773351	0.0196477	266	967	1233	0.784266	3.63534	20.4	35.9	36.162	0.073	0.202	0.123	0.094	0.004	0.008
Biskri	100% FC	91.9423	37	12.1212	-8.55	13.55	0.0953846	0.57942	0.0196477	250	988	1238	0.798061	3.952	23.2	37.4	35.909	0.077	0.204	0.117	0.113	0.005	0.009
Biskri	100% FC	81.7237	37.5	17.6712	-8	14.41	0.0953846	0.641953	0.0287159	209	1032	1241	0.831587	4.9378	23.5	37.7	36.175	0.08	0.214	0.122	0.112	0.006	0.008
Biskri	100% FC						0.106923		0.0287159	298	938	1236	0.7589	3.14765
Biskri	100% FC						0.100385		0.0392955	231	998	1229	0.812042	4.32035
Hedhba	100% FC	83.282	45	15.2615	-10.125	16.12	0.114615	0.647493	0.0241818	254	1116	1370	0.814599	4.3937	23.1	40.5	34.987	0.103	0.244	0.131	0.118	0.003	0.001
Hedhba	100% FC	80.1502	45	14.6794	-10.25	15.88	0.115385	0.48285	0.0241818	214	1152	1366	0.843338	5.38318	23.5	39.1	34.955	0.129	0.244	0.112	0.111	0.001	0.001
Hedhba	100% FC	81.2092	44.5	6.45756	-10.55	15.23	0.115385	0.602375	0.0256932	204	1142	1346	0.84844	5.59804	24	40.3	35.121	0.126	0.215	0.111	0.113	0.001	0.001
Hedhba	100% FC						0.115385		0.0262727	196	1182	1378	0.857765	6.03061
Hedhba	100% FC						0.118077		0.0136023	255	1111	1366	0.813324	4.35686
Hmira	100% FC	87.4957	44	12.4051	-15.15	12.23	0.100769	0.634828	0.0453409	205	1016	1221	0.832105	4.9561	20.1	37.9	22.361	0.03	0.112	0.132	0.166	0.017	0.019
Hmira	100% FC	88.6275	44	10.5208	-15.25	15.25	0.100769	0.634828	0.0453409	301	944	1245	0.758233	3.13621	20.5	36	26.92	0.0323	0.11	0.13	0.15	0.017	0.018
Hmira	100% FC	87.8828	44.5	9.02638	-14.125	14.93	0.107308	0.677573	0.046375	201	1032	1233	0.836983	5.13433	21.9	35.2	26.697	0.0334	0.111	0.145	0.164	0.01	0.02
Hmira	100% FC						0.105		0.0392955	223	979	1202	0.814476	4.39013
Hmira	100% FC						0.117692		0.0485909	245	988	1233	0.801298	4.03265
Mahmoudi	50% FC	68.8976	30	59.3443	-14.12	9	0.147308	1.05119	0.119	289	831	1120	0.741964	2.87543	22.1	30.5	28.944	0.334	0.397	0.189	0.359	0.041	0.043
Mahmoudi	50% FC	62.0428	31	51.6524	-14	9.91	0.147308	1.03773	0.119	287	833	1120	0.74375	2.90244	23.4	29.2	29.53	0.355	0.319	0.178	0.36	0.04	0.04
Mahmoudi	50% FC	66.3319	30	55.1515	-14.5	7.99	0.14	1.18971	0.125	277	724	1001	0.723277	2.61372	23.6	29.3	28.582	0.359	0.368	0.185	0.333	0.04	0.04
Mahmoudi	50% FC						0.148462		0.082	266	853	1119	0.762288	3.20677
Mahmoudi	50% FC						0.148077		0.085	278	842	1120	0.751786	3.02878
Jneh Khotifa	50% FC	66.4371	39.5	56.9364	-21.7	11.42	0.115385	0.703694	0.15	301	705	1006	0.700795	2.34219	23.8	37.3	33.749	0.245	0.266	0.186	0.295	0.141	0.031
Jneh Khotifa	50% FC	64.2809	39.5	60.038	-20.7	14.77	0.115385	0.702111	0.15	298	824	1122	0.734403	2.7651	24.5	37.9	32.55	0.219	0.226	0.176	0.218	0.153	0.035
Jneh Khotifa	50% FC	68.8689	40	58.1924	-20	12.3	0.110385	0.827968	0.138	297	712	1009	0.705649	2.39731	24	39.8	33.333	0.297	0.226	0.145	0.25	0.154	0.03
Jneh Khotifa	50% FC						0.110385		0.139	315	681	996	0.683735	2.1619
Jneh Khotifa	50% FC						0.106154		0.17	287	845	1132	0.746466	2.94425
Swabaa Aljiya	50% FC	68.2025	38	50.9206	-17.125	11.33	0.25	0.53905	0.233	266	888	1154	0.769497	3.33835	24.1	37.8	31.338	0.145	0.139	0.068	0.257	0.06	0.051
Swabaa Aljiya	50% FC	75.4986	39	55.4984	-18.7	11.79	0.263846	0.904749	0.233	276	935	1211	0.772089	3.38768	24.5	40	31.169	0.123	0.144	0.055	0.229	0.067	0.051
Swabaa Aljiya	50% FC	61.5609	38.5	47.5881	-18.125	11.98	0.273077	0.895251	0.247	321	889	1210	0.734711	2.76947	25.1	40.3	30.853	0.156	0.143	0.164	0.289	0.068	0.05
Swabaa Aljiya	50% FC						0.258077		0.247	322	894	1216	0.735197	2.7764
Swabaa Aljiya	50% FC						0.251154		0.238	288	720	1008	0.714286	2.5
Chili	50% FC	70.5677	38	55.2143	-15.1	13.25	0.210385	0.638786	0.073	277	843	1120	0.752679	3.04332	22	29.2	22.402	0.382	0.163	0.244	0.489	0.058	0.025
Chili	50% FC	66.6667	39	49.0741	-17.25	14.13	0.210385	0.637203	0.073	265	858	1123	0.764025	3.23774	24.1	35.2	23.153	0.39	0.18	0.289	0.461	0.056	0.021
Chili	50% FC	68.4424	38	61.4068	-17.5	13.68	0.201923	0.653034	0.083	287	721	1008	0.715278	2.5122	24.6	28.1	21.275	0.359	0.187	0.287	0.459	0.052	0.02
Chili	50% FC						0.230385		0.067	302	918	1220	0.752459	3.03974
Chili	50% FC						0.249231		0.067	296	712	1008	0.706349	2.40541
Karim	50% FC	56.7457	29	65.4615	-17.125	7.68	0.203462	1.13984	0.083	293	694	987	0.703141	2.3686	25.7	30.5	21.083	0.145	0.439	0.296	0.166	0.054	0.07
Karim	50% FC	54.0166	30	64.1085	-17.25	9.44	0.203462	1.13193	0.083	255	719	974	0.738193	2.81961	24.1	30.5	21.237	0.14	0.422	0.323	0.16	0.06	0.076
Karim	50% FC	62.7001	31	68.9474	-17	10.15	0.204923	1.05356	0.094	264	700	964	0.726141	2.65152	23.2	29.7	21.092	0.168	0.421	0.314	0.167	0.06	0.075
Karim	50% FC						0.2		0.059	248	715	963	0.742471	2.88306
Karim	50% FC						0.208077		0.094	302	685	987	0.694022	2.26821
Aouija	50% FC	68.0224	42.5	59.0196	-15.125	12.95	0.107308	0.93562	0.182	294	737	1031	0.71484	2.5068	23.9	39.3	28.887	0.237	0.34	2.087	0.316	0.052	0.035
Aouija	50% FC	73.4155	42	59.0842	-15	13.56	0.0987308	0.985488	0.152	278	759	1037	0.731919	2.73022	23.7	38.2	28.364	0.238	0.327	2.026	0.261	0.052	0.033
Aouija	50% FC	79.8371	41	57.2963	-14.125	15.77	0.107692	0.881003	0.15	322	716	1038	0.689788	2.2236	22	38.4	28.176	0.238	0.321	2.012	0.291	0.055	0.039
Aouija	50% FC						0.107692		0.148	289	746	1035	0.720773	2.58131
Aouija	50% FC						0.109		0.18	254	790	1044	0.756705	3.11024
Biskri	50% FC	58.4962	30.5	49.3653	-15.125	10.12	0.180385	0.807388	0.29	254	733	987	0.742655	2.88583	26	23.3	28.092	0.231	0.227	0.329	0.571	0.072	0.017
Biskri	50% FC	60.3306	30	82.7963	-15.55	9	0.180385	0.843008	0.29	299	691	990	0.69798	2.31104	25.9	23.9	28.946	0.281	0.275	0.312	0.516	0.078	0.019
Biskri	50% FC	51.1905	32.5	66.5801	-15	9.33	0.186538	0.450396	0.281	301	705	1006	0.700795	2.34219	26.8	25	28.386	0.287	0.297	0.324	0.598	0.07	0.019
Biskri	50% FC						0.186538		0.283	315	702	1017	0.690265	2.22857
Biskri	50% FC						0.180385		0.29	286	736	1022	0.720157	2.57343
Hedhba	50% FC	57.319	34	56.1511	-18.25	14.12	0.281538	0.774142	0.139	313	888	1201	0.739384	2.83706	24	39.3	28.641	0.406	0.413	0.658	0.815	0.048	0.061
Hedhba	50% FC	53.9272	32	56.6449	-18.1	12.14	0.281923	1.28549	0.12	268	952	1220	0.780328	3.55224	24.6	39.6	29.344	0.42	0.413	0.593	0.715	0.043	0.067
Hedhba	50% FC	59.0659	30	53.1884	-18.5	10.17	0.288846	1.14934	0.103	268	1042	1310	0.79542	3.88806	24.2	38.9	28.723	0.389	0.439	0.672	0.987	0.047	0.064
Hedhba	50% FC						0.288846		0.136	265	1079	1344	0.802827	4.0717
Hedhba	50% FC						0.274231		0.135	244	1089	1333	0.816954	4.46311
Hmira	50% FC	46.4104	35	85.7143	-23.5	7.8	0.201538	0.835092	0.118	234	866	1100	0.787273	3.70085	27	20.3	21.22	0.197	0.19	1.008	0.459	0.027	0.011
Hmira	50% FC	44.506	35	86.2234	-25.125	9.77	0.201154	0.832718	0.118	266	722	988	0.730769	2.71429	26	20.9	21.995	0.194	0.178	1.057	0.483	0.033	0.011
Hmira	50% FC	56.2727	37.5	86.9231	-25.125	9.4	0.2	0.661741	0.109	264	838	1102	0.760436	3.17424	27	20.5	20.819	0.187	0.187	1.235	0.412	0.03	0.012
Hmira	50% FC						0.201923		0.109	287	820	1107	0.740741	2.85714
Hmira	50% FC						0.205769		0.103	213	899	1112	0.808453	4.22066
Mahmoudi	25% FC	49.3945	27	63.8235	-16.125	8.36	0.230769	0.364908	0.152	356	610	966	0.63147	1.71348	26.1	19.4	15.307	0.392	0.43	0.326	0.875	0.034	0.223
Mahmoudi	25% FC	47.1065	27.5	73.1148	-16	8.22	0.231154	0.364116	0.153	345	605	950	0.636842	1.75362	25.7	20.9	14.153	0.3	0.694	0.346	0.69	0.161	0.22
Mahmoudi	25% FC	51.0526	27	59.9042	-16.25	7.97	0.236538	0.336412	0.121	341	646	987	0.654509	1.89443	25.2	19.6	15.044	0.387	0.647	0.353	0.641	0.168	0.23
Mahmoudi	25% FC						0.236154		0.157	340	605	945	0.640212	1.77941
Mahmoudi	25% FC						0.245385		0.157	321	634	955	0.663874	1.97508
Jneh Khotifa	25% FC	45.9551	32	64.886	-22.12	10.57	0.263846	0.718734	0.223	310	561	871	0.644087	1.80968	25.1	36.5	22.245	0.497	0.456	0.351	0.526	0.108	0.739
Jneh Khotifa	25% FC	38.4745	32	42.2059	-22	9.88	0.363846	0.716359	0.221	299	573	872	0.65711	1.91639	23.7	36.7	22.871	0.474	0.424	0.39	0.571	0.109	0.789
Jneh Khotifa	25% FC	41.6485	31.5	68.5757	-23.75	9.22	0.332308	0.555673	0.257	365	505	870	0.58046	1.38356	27.1	34.4	22.769	0.497	0.465	0.313	0.583	0.111	0.743
Jneh Khotifa	25% FC						0.345769		0.257	387	490	877	0.558723	1.26615
Jneh Khotifa	25% FC						0.369231		0.23	324	507	831	0.610108	1.56481
Swabaa Aljiya	25% FC	49.4752	35	51.6667	-24.12	8.74	0.235769	0.762269	0.288	364	535	899	0.595106	1.46978	25.1	29.6	22.165	0.285	0.403	0.241	0.486	0.213	0.242
Swabaa Aljiya	25% FC	54.6936	36.5	67.1159	-23.1	10.12	0.235385	1.00765	0.286	299	612	911	0.671789	2.04682	25.2	30.3	22.189	0.291	0.416	0.268	0.349	0.209	0.266
Swabaa Aljiya	25% FC	43.1003	35	52.9891	-23.175	8.99	0.238462	0.994987	0.291	314	608	922	0.659436	1.93631	26	29.5	20.823	0.297	0.425	0.264	0.446	0.214	0.246
Swabaa Aljiya	25% FC						0.231538		0.289	355	568	923	0.615385	1.6
Swabaa Aljiya	25% FC						0.214231		0.29	397	588	985	0.596954	1.48111
Chili	25% FC	47.8968	36	58.1227	-25.25	9.14	0.256154	0.706069	0.168	340	626	966	0.648033	1.84118	23.4	25.8	17.185	0.673	0.419	0.264	1.959	0.147	0.315
Chili	25% FC	39.5362	36	49.6894	-25.125	9.11	0.257692	0.705277	0.168	345	642	987	0.650456	1.86087	24.1	22.6	21.754	0.661	0.409	0.28	1.969	0.112	0.356
Chili	25% FC	39.7622	35.5	52.1523	-25.25	8.98	0.256154	0.570712	0.15	375	598	973	0.614594	1.59467	25.9	31.7	18.314	0.623	0.426	0.268	1.95	0.116	0.356
Chili	25% FC						0.257308		0.15	348	640	988	0.647773	1.83908
Chili	25% FC						0.257077		0.167	320	655	975	0.671795	2.04688
Karim	25% FC	35.0445	24	63.0292	-26.125	8.45	0.320385	0.623747	0.09	245	544	789	0.68948	2.22041	25	22.1	17.974	0.247	0.367	0.151	0.546	0.236	0.106
Karim	25% FC	34.8049	25.5	65.4275	-26	6.56	0.316154	0.643536	0.09	388	408	796	0.512563	1.05155	26.3	23.4	18.074	0.241	0.325	0.156	0.525	0.265	0.109
Karim	25% FC	32.0115	25	65.0192	-28	7.31	0.319231	0.639578	0.093	379	422	801	0.526841	1.11346	25.4	25.5	17.853	0.242	0.316	0.159	0.549	0.256	0.164
Karim	25% FC						0.320769		0.093	395	404	799	0.505632	1.02278
Karim	25% FC						0.321077		0.084	394	409	803	0.50934	1.03807
Aouija	25% FC	59.3644	38.5	60.0775	-18.125	14.2	0.208846	0.688654	0.209	297	580	877	0.661345	1.95286	23.1	34.4	25.456	0.546	0.501	0.453	3.547	0.387	0.224
Aouija	25% FC	62.0536	38	62.8261	-16.125	12.35	0.208462	0.615831	0.209	245	657	902	0.728381	2.68163	23.2	35.8	24.875	0.558	0.497	0.456	3.567	0.395	0.216
Aouija	25% FC	61.8005	38	62.7758	-16.25	15.2	0.219615	0.763852	0.279	266	667	933	0.714898	2.50752	23.5	34.1	25.402	0.541	0.497	0.469	3.458	0.393	0.225
Aouija	25% FC						0.208462		0.277	240	693	933	0.742765	2.8875
Aouija	25% FC						0.211923		0.204	268	677	945	0.716402	2.52612
Biskri	25% FC	53.5778	27	83.2432	-20.25	8.29	0.301538	0.807388	0.271	294	671	965	0.695337	2.28231	26	19	20.798	0.471	0.254	2.155	3.047	0.231	0.03
Biskri	25% FC	49.3609	28.5	83.6957	-20.75	8.25	0.301538	0.843008	0.271	255	732	987	0.741641	2.87059	25.9	20.6	21.676	0.46	0.297	2.41	3.012	0.216	0.04
Biskri	25% FC	45.8851	27	92.6994	-20.8	9.98	0.303462	0.450396	0.296	233	722	955	0.756021	3.09871	26.8	20.5	21.784	0.487	0.287	2.42	3.187	0.235	0.04
Biskri	25% FC						0.313846		0.296	204	797	1001	0.796204	3.90686
Biskri	25% FC						0.324615		0.297	320	668	988	0.676113	2.0875
Hedhba	25% FC	38.5457	34	82.3759	-26	9.1	0.248077	0.774142	0.127	305	682	987	0.690983	2.23607	24	37.8	18.613	0.645	0.677	1.377	1.046	0.323	0.538
Hedhba	25% FC	48.6418	34.5	85.8242	-25.5	10.97	0.247692	1.28549	0.127	307	916	1223	0.748978	2.98371	24.6	36.9	20.972	0.626	0.664	0.485	0.999	0.339	0.514
Hedhba	25% FC	53.3844	35	78.1538	-25.15	10.88	0.216923	1.14934	0.13	399	824	1223	0.673753	2.06516	24.2	37.6	23.362	0.699	0.694	0.456	1.486	0.376	0.498
Hedhba	25% FC						0.217692		0.132	367	873	1240	0.704032	2.37875
Hedhba	25% FC						0.234231		0.127	378	920	1298	0.708783	2.43386
Hmira	25% FC	30.6836	39.5	90.2123	-30.125	6.33	0.365	0.835092	0.1154	362	515	877	0.587229	1.42265	27	16.4	12.445	0.245	0.191	0.404	1.913	0.045	0.126
Hmira	25% FC	33.9965	30	95.4805	-30.5	6.29	0.365	0.832718	0.1154	376	501	877	0.571266	1.33245	26	16.4	15.189	0.258	0.19	0.316	1.987	0.041	0.107
Hmira	25% FC	32.7391	29	96.0212	-30.75	6.24	0.35	0.661741	0.113	397	533	930	0.573118	1.34257	27	15.5	12.255	0.258	0.197	0.368	1.919	0.042	0.127
Hmira	25% FC						0.35		0.116	397	591	988	0.598178	1.48866
Hmira	25% FC						0.358462		0.116	403	560	963	0.581516	1.38958

## Sheet: Drought stress indexes Calcul
Genotypes	DM_100%FC	DM_50%FC	DM_25%FC	DSI 50%FC	DSI 25%FC	STI 50%FC	STI 25%FC
Mahmoudi	33.352	28.944	15.307	0.832314	1.36697	30.0804	15.908
Mahmoudi	33.286	29.53	14.153	0.71061	1.45227	30.6287	14.6796
Mahmoudi	32.647	28.582	15.044	0.784124	1.36229	29.0763	15.3042
Jneh Khotifa	37.527	33.749	22.245	0.633994	1.02887	39.4646	26.0123
Jneh Khotifa	36.381	32.55	22.871	0.663139	0.938222	36.9002	25.9276
Jneh Khotifa	35.683	33.333	22.769	0.414738	0.914374	37.0629	25.3168
Swabaa Aljiya	32.199	31.338	22.165	0.168395	0.787329	31.4425	22.2389
Swabaa Aljiya	32.59	31.169	22.189	0.274585	0.806335	31.6527	22.5333
Swabaa Aljiya	33.203	30.853	20.823	0.445716	0.942037	31.9211	21.5439
Chili	30.803	22.402	17.185	1.71753	1.11698	21.5022	16.4948
Chili	29.976	23.153	21.754	1.43341	0.692992	21.6264	20.3196
Chili	28.471	21.275	18.314	1.59168	0.901337	18.8745	16.2476
Karim	26.508	21.083	17.974	1.28881	0.813393	17.4146	14.8465
Karim	31.366	21.237	18.074	2.03364	1.07067	20.7566	17.6651
Karim	30.69	21.092	17.853	1.96948	1.0568	20.1706	17.0731
Aouija	30.53	28.887	25.456	0.338905	0.419902	27.481	24.217
Aouija	31.172	28.364	24.875	0.567283	0.51038	27.5509	24.1619
Aouija	30.82	28.176	25.402	0.540252	0.444151	27.0592	24.3952
Biskri	36.162	28.092	20.798	1.40536	1.07344	31.6547	23.4357
Biskri	35.909	28.946	21.676	1.22113	1.00142	32.3888	24.2541
Biskri	36.175	28.386	21.784	1.35594	1.00509	31.9975	24.5555
Hedhba	34.987	28.641	18.613	1.14225	1.18242	31.2247	20.2921
Hedhba	34.955	29.344	20.972	1.01088	1.01068	31.9618	22.843
Hedhba	35.121	28.723	23.362	1.14721	0.845918	31.434	25.567
Hmira	22.361	21.22	12.445	0.321338	1.12039	14.7856	8.6714
Hmira	26.92	21.995	15.189	1.15212	1.10099	18.4502	12.7411
Hmira	26.697	20.819	12.255	1.38655	1.36675	17.3191	10.1948

## Sheet: Codes
Codes
RWC (%)	Relative water content
APL (cm)	Aerial part length
EC (%)	Electrolyte conductivity
ψh (bars)	Plant water potential
LA (cm2)	Leaf aeria
H2O2(nmol/gFM)	H2O2 content
PC (mg/gMF)	Proline content
SSC (mg/gMF)	Soluble sugars content
F0	initial fluorescence
Fv	variable fluorescence
Fm	maximum fluorescence
Fv/m	maximum fluorescence efficiency
Fv/0	leaf photosynthetic capacity
LT°(°C)	Leaf temperature
CI	Chlorophyll index
DM (%)	Dry matter rate
MDA(nmol/gMF)	MDA content
PhC(mg AGE/g de MF)	Total phenolic compounds content
(GPX) 1 (mmole/min/mg proteines)	GPX activity 17 days after treatment
(GPX) 2 (mmole/min/ mg proteines)	GPX activity 22 days after treatment
(CAT)1 (mmole/min/mg proteines)	CAT activity 17 days after treatment
(CAT)2 (mmole/min/mg proteines)	CAT activity 22 days after treatment
DSI 50%FC	Drought Susceptibility Index under 50% Field capacity (FC)
DSI 25%FC	Drought Susceptibility Index under 25% Field capacity (FC)
STI 50%FC	Stress Tolerance Index under 50% Field capacity (FC)
STI 25%FC	Stress Tolerance Index under 25% Field capacity (FC)
DM_100%FC	Dry matter rate under 100% Field capacity (FC)
DM_50%FC	Dry matter rate under 50% Field capacity (FC)
DM_25%FC	Dry matter rate under 25% Field capacity (FC)
